# Supplementary material for: Selecting the best machine learning algorithm to support the diagnosis of Non-Alcoholic Fatty Liver Disease: A meta learner study
Source: PLoS One. 2020 Oct 20;15(10):e0240867. doi: 10.1371/journal.pone.0240867 (PMC7575109; doi:10.1371/journal.pone.0240867)
Supplement: S1 File — (XLS) [file pone.0240867.s001.xls]

## Sheet: Sheet1
Code	diabetes	sex	Age	Work	Weight (Kg)	height	waist	hips	PAS	PAD	cholesterol	triglycerides	Glucose	GPT	FA	total bilirubin	HDL	LDL	GOT	GGT	BMI	WHR	FLI	ABSI	BAI	AVI	WHtR	WHt_5R	BRI	NAFLD (Yes (1), No (0))	HIS
10712	0	1	33	2	79	169	91	104	100	60	195	95	109	11	35	0.9	46	130	10	9	27.6601	0.875	23.8705	0.765354	-17.9527	16.5625	0.538462	7	4.11422	0	36.4601
10299	0	1	44	1	81	168.5	96	103	130	80	197	154	110	13	40	0.64	38	128	10	13	28.5308	0.932039	48.7662	0.792066	-17.9529	18.4326	0.569733	7.39556	4.76681	0	38.9309
11160	0	0	46	2	61	155	71	101	110	80	164	62	103	11	54	0.74	62	90	12	11	25.3918	0.70297	5.74489	0.660131	-17.9477	10.0823	0.458065	5.70286	2.61003	0	34.7251
11631	0	0	37	1	56	158.5	74	93	100	70	169	31	89	9	47	1.19	71	92	9	11	22.291	0.795699	2.34244	0.742103	-17.9534	10.9524	0.466877	5.87783	2.76278	0	32.291
10698	0	1	31	2	62.4	165.5	78	88	120	80	164	90	99	18	55	1.22	49	97	12	13	22.7826	0.886364	8.99485	0.754443	-17.9587	12.1685	0.471299	6.06311	2.84055	0	34.7826
2500	0	0	80	4	54	140.5	89	95	145	80	222	150	102	11	63	0.649976	60	132	14	8	27.3564	0.936842	27.7422	0.827014	-17.943	15.8426	0.633452	7.50848	6.21473	0	35.6421
2340	0	0	66	3	67	146	86	104	110	70	241	128	118	11	63	0.829983	45	170	12	10	31.4318	0.826923	36.8015	0.714621	-17.941	14.7925	0.589041	7.11741	5.18876	1	40.7651
10660	0	1	44	3	96	177	102	107	135	90	163	261	106	23	60	1.02	35	76	11	40	30.6432	0.953271	86.669	0.782932	-17.9546	20.8086	0.576271	7.66679	4.90806	1	47.3705
2525	0	0	77	5	62	137	83	108	120	80	233	147	102	11	56	1.01998	53	151	11	14	33.0332	0.768519	47.4108	0.688786	-17.9326	13.7784	0.605839	7.09117	5.56772	1	43.0332
248	1	1	65	25	78	170.5	94	104	145	80	249	484	140	20	49	0.876158	45	107	17	22	26.8316	0.903846	74.6017	0.803221	-17.9533	17.6726	0.55132	7.19889	4.37795	0	38.2433
104	1	1	59	35	83	165.5	106	101	165	80	233	106	127	16	50	0.8	67	145	11	36	30.3038	1.0495	75.0719	0.8477	-17.9526	22.4728	0.640483	8.23961	6.38428	0	43.9402
2269	0	0	62	3	69	156.5	85	104	120	70	262	364	97	12	54	0.54	59	130	12	8	28.1722	0.817308	44.7435	0.733863	-17.9469	14.4505	0.543131	6.79457	4.20925	0	38.1722
3133	1	0	63	2	82	168	87	110	160	88	198	178	148	14	77	1.30994	38	124	12	12	29.0551	0.790909	40.7831	0.710204	-17.9495	15.1384	0.517857	6.7122	3.70497	1	42.3884
1654	0	1	68	35	65	161	91	89	135	80	201	115	105	17	48	0.639986	44	134	10	18	25.0762	1.02247	30.1703	0.837119	-17.9564	16.5627	0.565217	7.1718	4.67022	1	38.6762
2840	0	0	72	4	75	134	112	121	150	74	141	77	106	24	90	0.839974	67	59	23	23	41.7688	0.92562	91.5891	0.803707	-17.922	25.0886	0.835821	9.67533	11.8865	0	52.1166
2320	1	0	53	25	74	144	97	115	125	80	218	301	143	21	61	0.389986	47	111	10	17	35.6867	0.843478	86.1711	0.745738	-17.9334	18.8185	0.673611	8.08333	7.20946	1	56.4867
11567	0	0	48	3	96	175	95	116	110	80	142	48	118	17	45	0.83	51	81	12	9	31.3469	0.818965	25.2389	0.722339	-17.9499	18.0505	0.542857	7.18132	4.20366	1	44.6803
420	1	1	55	2	77	165	94	103	135	75	186	203	230	9	35	0.449988	39	106	8	11	28.2836	0.912621	48.8402	0.788307	-17.9514	17.6726	0.569697	7.31789	4.76603	0	39.2836
2584	0	0	56	2	45	155	67	84	165	80	153	85	93	8	47	0.61	42	94	10	14	18.7316	0.797619	3.04244	0.763001	-17.9565	8.97845	0.432258	5.38157	2.17982	0	27.1316
1739	0	1	68	2	75	175	88	96	120	70	199	105	90	9	52	1.40997	49	129	10	26	24.4898	0.916667	28.8561	0.788812	-17.9585	15.4886	0.502857	6.65217	3.41736	0	31.6898
2261	0	0	52	2	72	157.5	86	102	120	80	175	112	91	8	29	0.67	53	100	8	10	29.0249	0.843137	26.8441	0.725567	-17.9484	14.7925	0.546032	6.85264	4.26871	0	39.0249
1791	0	1	82	3	78	164	94.5	107	90	50	143	52	91	12	44	0.72	41	92	9	20	29.0011	0.883178	31.241	0.781748	-17.9491	17.861	0.576219	7.37921	4.90694	1	39.6678
786	0	1	55	2	77	163	103	105	150	80	209	140	81	31	77	0.687616	53	128	15	16	29.1515	0.980952	61.4473	0.851733	-17.9495	21.2187	0.631902	8.06758	6.17761	1	45.6848
11017	0	1	36	1	91	173	98	106	115	80	190	129	110	20	28	0.61	55	109	10	27	30.4053	0.924528	66.2208	0.764839	-17.9534	19.2086	0.566474	7.4508	4.69702	0	46.4053
2457	0	0	71	4	56	146	76	93	100	60	221	98	102	22	60	0.73	52	149	17	11	26.2713	0.817204	12.1947	0.711731	-17.9473	11.5525	0.520548	6.2898	3.75749	0	38.6243
564	0	1	62	1	77	164.5	96	101	130	75	161	187	111	38	52	0.449988	37	87	22	13	28.4557	0.950495	53.1264	0.803049	-17.9521	18.4326	0.583587	7.48494	5.06808	0	42.2739
11074	0	1	34	1	76	178	86	97	105	70	212	66	107	13	27	0.42	60	139	10	13	23.9876	0.886598	11.729	0.774991	-17.9592	14.7926	0.483146	6.44597	3.0526	0	34.3876
1186	0	1	53	3	83	162	98	100	180	110	249	80	106	11	9	0.959979	65	168	9	13	31.6263	0.98	46.5743	0.769904	-17.9515	19.2087	0.604938	7.69961	5.54711	1	41.4041
11415	0	0	32	4	70	157	83	112	100	65	201	158	97	11	72	0.5	70	99	7	8	28.3987	0.741071	25.3338	0.711643	-17.9431	13.7784	0.528662	6.62412	3.91754	1	42.9701
1092	0	1	80	5	58	153	92	96	110	60	186	85	96	9	63	0.85	52	117	8	9	24.7777	0.958333	16.6111	0.875121	-17.9493	16.9286	0.601307	7.43776	5.46439	0	33.7777
644	0	1	56	3	72	176	89	100	110	70	255	124	112	12	50	0.86	59	171	8	16	23.4978	0.89	23.5527	0.817741	-17.9572	15.8426	0.505682	6.70863	3.47086	0	35.4978
1579	0	1	70	35	84	158.5	110	114	130	80	212	223	99	17	41	0.839974	44	123	13	21	33.4365	0.964912	88.8119	0.841843	-17.9429	24.2007	0.694006	8.73732	7.73917	1	43.898
801	0	1	60	35	82	162.5	97.5	105	125	90	261	266	93	9	45	1.01998	47	161	9	14	31.0533	0.928571	72.2083	0.774176	-17.9493	19.0131	0.6	7.64853	5.43473	0	39.0533
10592	0	1	34	6	81	167	95	102	110	70	136	96	102	9	35	0.89	30	87	8	7	29.0452	0.931373	28.3792	0.778005	-17.9527	18.0506	0.568862	7.35132	4.74812	0	38.0452
834	0	1	63	2	66	157	92	97	110	65	202	78	82	24	49	1.44	45	141	12	20	26.7759	0.948454	30.0637	0.820367	-17.9507	16.9286	0.585987	7.3424	5.12105	0	42.7759
11002	0	1	38	3	91	175	109	105	140	100	192	144	100	23	49	1.15	45	118	13	15	29.7143	1.0381	69.9075	0.858876	-17.9546	23.7628	0.622857	8.23963	5.96292	1	43.8681
11101	0	1	48	3	80	166.5	94	102	125	90	213	231	114	22	54	0.37	40	127	12	20	28.859	0.921569	64.2438	0.774283	-17.9525	17.6726	0.564565	7.28485	4.65633	1	43.5257
11832	0	0	40	4	59	156	71.5	95	130	80	162	45	85	11	31	0.49	73	80	9	12	24.2457	0.752632	4.01777	0.683367	-17.9512	10.2249	0.458333	5.72458	2.61465	0	36.0235
3188	0	0	58	3	67	154.5	85	104	120	70	239	56	108	18	70	0.812847	72	156	11	11	28.07	0.817308	14.4251	0.740389	-17.9458	14.4505	0.550162	6.8384	4.35394	0	43.1609
11461	0	0	44	2	58	163	64	92	110	70	143	34	93	9	31	1.43	43	93	7	5	21.9582	0.695652	0.828814	0.639275	-17.9558	8.19234	0.392638	5.01287	1.56874	0	34.2439
10938	0	1	40	1	129	180	123	121			179	122	120	20	41	0.58	29	126	18	13	42.0112	1.01653	95.4061	0.758622	-17.9499	30.2587	0.683333	9.16788	7.4599	1	50.9001
10250	0	1	38	3	81	174	86	103	100	70	247	142	115	33	55	0.87	55	164	15	21	26.7539	0.834951	36.37	0.728841	-17.9551	14.7925	0.494253	6.51964	3.2563	0	44.3539
1229	1	1	68	35	92	163.5	102	113	150	90	164	60	291	18	67	0.79	57	95	9	15	34.4158	0.902655	57.2261	0.753939	-17.9459	20.8086	0.623853	7.97703	5.98641	1	52.4158
10303	0	1	43	2	105	173	110	112	110	80	215	378	100	19	33	1.18	37	102	13	15	35.083	0.982143	92.8367	0.780378	-17.9508	24.2007	0.635838	8.36314	6.27205	1	46.7753
654	1	1	63	35	71	165	96	99	130	80	78	165	186	14	79	0.875232	25	20	12	20	26.0797	0.969697	49.6246	0.849821	-17.9533	18.4327	0.581818	7.47359	5.02921	0	37.4131
10084	0	1	42	2	96	182	100	109	100	75	144	97	125	26	62	0.56	38	87	13	12	28.982	0.917431	43.2259	0.785619	-17.9556	20.0006	0.549451	7.41249	4.33921	1	44.982
1225	0	1	57	2	69	157.5	90	92	110	70	203	225	103	14	48	0.75	39	119	12	17	27.8156	0.978261	52.1775	0.781166	-17.9535	16.2007	0.571429	7.17137	4.80328	1	37.1489
11381	0	0	37	3	64	158	77	102	95	65	123	39	94	11	32	0.67	31	84	7	9	25.6369	0.754902	4.60235	0.704561	-17.9486	11.8584	0.487342	6.12579	3.12899	0	40.2083
2488	0	0	61	4	62	158	75.5	101.5	110	60	200	121	88	10	32	0.688079	49	127	9	8	24.8358	0.743842	9.72727	0.705613	-17.9489	11.4009	0.477848	6.00646	2.95711	0	35.7247
1279	1	1	65	2	59	153.5	93	94	160	85	188	81	180	12	53	0.839974	43	129	12	9	25.0411	0.989362	17.225	0.876986	-17.9506	17.2987	0.605863	7.50635	5.56826	0	35.0411
